# Supplementary material for: A Novel Heterozygous Desmoplakin Variant Causes Cardiocutaneous Syndrome with Arrhythmogenic Cardiomyopathy and Palmoplantar Keratosis
Source: J Clin Med. 2023 Jan 24;12(3):913. doi: 10.3390/jcm12030913 (PMC9917917; doi:10.3390/jcm12030913)
Supplement: Supplementary file 1 [file jcm-12-00913-s001.zip]

Archive with 1 entries (1 files):
- jcm-2135248-supplementary.mp4
